# Supplementary material for: A Pilot Study Evaluating LV Diastolic Function with M-Mode Measurement of Mitral Valve Movement in the Parasternal Long Axis View
Source: Diagnostics (Basel). 2023 Jul 19;13(14):2412. doi: 10.3390/diagnostics13142412 (PMC10378499; doi:10.3390/diagnostics13142412)
Supplement: Supplementary file 1 [file diagnostics-13-02412-s001.zip]

Archive with 1 entries (1 files):
- diagnostics-2433129-supplementary.pdf
